# Supplementary material for: Association between Initial Opioid Prescription and Patient Pain with Continued Opioid Use among Opioid-Naïve Patients Undergoing Elective Surgery in a Large American Health System
Source: Int J Environ Res Public Health. 2023 May 9;20(10):5766. doi: 10.3390/ijerph20105766 (PMC10218665; doi:10.3390/ijerph20105766)
Supplement: Supplementary file 1 [file ijerph-20-05766-s001.zip]

Archive with 1 entries (1 files):
- ijerph-2347006-supplementary.pdf
